# Supplementary material for: Live imaging reveals the cellular events downstream of SARM1 activation
Source: eLife. 2021 Nov 15;10:e71148. doi: 10.7554/eLife.71148 (PMC8612704; doi:10.7554/eLife.71148)
Supplement: Source data 1. [file elife-71148-supp1.zip]

Archive with 22 entries (22 files):
- Original blot-Fig 1-figure supplement 1.zip
- __MACOSX/._Original blot-Fig 1-figure supplement 1.zip
- Source-Fig 1 B_C_F.xlsx
- __MACOSX/._Source-Fig 1 B_C_F.xlsx
- Source-Fig 2 A_B_C_E_G_I.xlsx
- __MACOSX/._Source-Fig 2 A_B_C_E_G_I.xlsx
- Source-Fig 2-figure supplement 1.xlsx
- __MACOSX/._Source-Fig 2-figure supplement 1.xlsx
- Source-Fig 3 C_D_E_F.xlsx
- __MACOSX/._Source-Fig 3 C_D_E_F.xlsx
- Source-Fig 4 B_C_E.xlsx
- __MACOSX/._Source-Fig 4 B_C_E.xlsx
- Source-Fig 4-figure supplement 1.xlsx
- __MACOSX/._Source-Fig 4-figure supplement 1.xlsx
- Source-Fig 5 B_C.xlsx
- __MACOSX/._Source-Fig 5 B_C.xlsx
- Source-Fig 5-figure supplement 1.xlsx
- __MACOSX/._Source-Fig 5-figure supplement 1.xlsx
- Source-Fig 5-figure supplement 2.xlsx
- __MACOSX/._Source-Fig 5-figure supplement 2.xlsx
- Source-Fig 6 A_B_E.xlsx
- __MACOSX/._Source-Fig 6 A_B_E.xlsx
